# Supplementary material for: Lipid-Related Domestication Accounts for the Extreme Cold Sensitivity of Semiwild and Tropic Xishuangbanna Cucumber (Cucumis sativus L. var. xishuangbannanesis)
Source: Int J Mol Sci. 2023 Dec 20;25(1):79. doi: 10.3390/ijms25010079 (PMC10779220; doi:10.3390/ijms25010079)
Supplement: Supplementary file 1 [file ijms-25-00079-s001.zip]

Archive with 2 entries (2 files):
- 3. Supplementary Tables.xlsx
- 4. Supplemental figures.pdf
